# Supplementary material for: Phagosomal signalling of the C-type lectin receptor Dectin-1 is terminated by intramembrane proteolysis
Source: Nat Commun. 2022 Apr 6;13:1880. doi: 10.1038/s41467-022-29474-3 (PMC8987071; doi:10.1038/s41467-022-29474-3)
Supplement: Supplementary file 4 — Source Data [file 41467_2022_29474_MOESM4_ESM.xlsx]

## Sheet: Fig. 1
	Fig. 1k
	untreated	dZymosan	Curdlan
	1.04363	0.0403479	0.719229
	0.956367	0.243872	0.725361
	1.0223	0.17341	0.754714
	0.9777	0.127802

## Sheet: Fig. 2
	Fig. 2h
	t [min]	1a						1b
	0	0.0294025	0.0592601	0.0905166	0.171995	0.0984461	0.12139	0.0845284	0.0639884	0.0627912	0.100073	0.114039	0.263767
	10	0.474844	0.453329	0.208121	0.451676	0.674547	0.791463	0.20879	0.223152	0.213543	0.248564	0.432616	0.491184
	20	1	1	1	1	1	1	0.68973	0.5989	0.239846	0.318559	0.958758	1.11618
	30	0.695275	0.93537	0.422753	0.45055	0.759081	0.805224	0.37225	0.470036	0.128054	0.598584	0.409957	0.699307
	45	0.658958	0.577381	0.398933	0.312604	0.452134	1.02447	0.765469	0.716417	0.193976	0.318585	0.134144	0.525955
	60	0.849016	0.466827	0.431491	0.619915	0.555195	1.2286	0.376523	0.471572	0.24265	0.500116	0.377278	0.619579

## Sheet: Fig. 5
Fig. 5a
time [min]	Wt H2O		Wt dZym		KO H2O		KO dZym				time [min]	Wt H2O		Wt HKCA		KO H2O		KO HKCA
0	12058	11723	15331	15274	14336	14637	19533	19567			0	14707	14940	18138	18453	14476	15766	18147	18387
2.5	11391	10760	16440	16973	13866	14232	21987	22045			2.5	14140	14120	17544	18426	14000	14955	17995	18186
5	10934	11028	19422	20451	13454	13696	26216	27104			5	14611	14485	19693	19590	14322	14498	19215	20230
7.5	11722	11725	23402	24542	14242	13803	31704	31774			7.5	14862	14181	22196	20488	14053	14612	21788	21650
10	11425	11424	27953	29388	14024	14416	37152	36972			10	15372	15112	24622	23737	15000	15124	24127	25370
12.5	11814	12040	32282	34600	14160	14567	42502	42228			12.5	15374	14433	27531	27327	15085	16547	27194	28082
15	12500	12211	37180	38185	14390	14662	47564	47417			15	14924	15600	28805	28806	15863	16362	29568	30176
17.5	12210	12155	41504	42517	14381	15008	51792	52636			17.5	15448	15725	29434	30767	15751	16640	32038	33447
20	12010	11907	46108	44626	14246	15173	55238	56480			20	15171	15320	31825	31272	15757	17082	34050	34474
22.5	12703	12225	48488	48225	14647	15145	59094	60131			22.5	15044	15017	33138	34050	15623	16810	35994	36702
25	12058	12113	50807	50971	14472	14565	60377	60621			25	14302	15381	35204	34466	15034	17138	37245	37176
27.5	11832	11517	52515	52820	13948	14793	62444	62911			27.5	14007	15475	36447	35097	15847	17136	39704	38988
30	11147	11154	54598	54006	13891	14375	63893	65724			30	14021	14667	35788	34476	15201	17385	38642	39165
32.5	11596	10858	55327	55402	13624	14351	64950	66517			32.5	13257	14774	34446	34934	14874	16088	41073	40291
35	10948	10454	55908	56123	13608	13656	65517	67480			35	13152	14568	35351	35023	15050	15987	43207	40373
37.5	10685	10265	56002	56794	13163	13165	66640	67987			37.5	13183	14160	34964	34393	14482	16018	42413	40637
40	10553	10421	58996	58558	13056	13426	67002	67633			40	12607	13140	36176	35403	13990	15427	44214	40791
42.5	10197	9982	59724	58404	12711	13186	68504	68162			42.5	12712	13117	35092	34762	14006	14996	42982	41180
45	9672	9605	58491	57963	12091	12848	68563	69286			45	11738	12698	35234	34754	13353	14845	43093	41051
47.5	9563	8811	59541	57911	11593	12601	70292	69152			47.5	11052	12074	36105	34265	13508	14527	41998	40342
50	9143	9106	58852	57802	11302	11880	70247	70204			50	11587	12045	34493	33922	12965	14416	42038	41510
52.5	8743	8526	59206	57243	10747	11453	69835	68250			52.5	10985	11995	35486	33903	12465	13751	43385	41053
55	8754	8710	58840	56823	10857	11520	70030	68157			55	10582	11301	34744	33260	12725	14344	41861	40815
57.5	8226	8240	58808	57213	10356	10666	69818	67088			57.5	10290	11300	33566	32970	12576	13322	40818	39772
60	7862	8275	57151	57114	10193	10796	68288	66008			60	10506	11035	34034	33131	12658	13474	40724	39077
62.5	7468	7805	56692	56366	10291	10363	67063	66434			62.5	9952	10745	34742	33021	12140	12995	40118	39622
65	7381	7578	56048	56430	9391	9827	66328	65225			65	10013	10682	33516	33028	12082	12635	39347	37792
67.5	7513	7643	56012	55692	8953	9663	65968	65531			67.5	9602	10453	34402	33196	11428	12722	37460	37367
70	7323	6972	55611	54901	8968	9235	65702	64968			70	9454	10406	33878	32750	11031	12505	37814	37807
72.5	6637	6857	55278	54652	8662	8911	66698	64956			72.5	9127	10114	34155	34134	10993	11982	37484	38600
75	6287	6931	55583	52874	8570	8411	65703	64827			75	9008	9782	33867	33135	10850	12174	37204	38034
77.5	6490	6737	54645	53961	8180	8438	65591	63381			77.5	8946	9588	32842	32775	10614	12108	36716	37544
80	6222	6571	54818	52620	8184	8087	64600	64150			80	8822	9595	32160	33356	10443	12268	36652	37304
82.5	5976	6098	54483	53422	7614	7630	63987	62376			82.5	8793	9312	31951	33058	9944	11981	35662	37002
85	5603	5701	54010	53644	7565	7743	63586	61917			85	8777	9017	32088	32527	10004	12082	34041	36810
87.5	5785	5714	53495	53314	7242	7272	64544	61530			87.5	8355	9175	31380	31825	9792	11373	34295	35647
90	5281	5378	53135	52521	7207	7293	63801	60911			90	8231	8756	31703	32726	10265	11558	34604	36348
Fig. 5b
	Wt											2b KO
dZym	1.00669	1.29858	0.954103	0.74063	0.962677	0.944838	1.05707	1.03542	0.961369	1.00726	1.03137	1.16931	1.22653	1.21965	1.76902	1.1189	1.03954	2.01484	1.29849	1.04017	1.2643	1.35269
Zymosan	1.28544	1.32003	0.685166	0.709359	0.892782	0.997341	1.0179	1.09198	0.980044	1.05032	0.969633	1.29805	1.30251	1.28368	1.92957	1.14047	1.07804	1.96598	1.26997	1.19004	0.956214	1.19634
Curdlan	1.20549	1.09118	0.893033	0.810295	0.891525	1.04995	1.05213	1.0064	0.923721	1.06988	1.0064	0.858034	1.16939	1.01526	1.93022	1.13958	0.997522	1.61039	1.03496	0.964225	1.22882	1.33079
HKCA	0.916928	1.42825	0.944549	0.710273	0.944699	0.947276	0.983608	1.12442	0.965518	1.02145	1.01303	1.3327	1.27087	1.29594	2.0221	1.24184	1.17279	2.0455	1.57795	0.843124	0.788937	1.1091
Fig. 5c
	siCo			si2b
dZym	0.919291	1.0801	1.00061	1.4829	1.43922	1.30021
Zym	0.820609	1.13295	1.04644	1.33628	1.47529	1.11449
HKCA	0.808402	1.20615	0.985443	1.32806	1.79833	1.1659
Fig. 5d
	Wt						2b KO
dZym	1.08528	0.680303	1.23442	0.864781	1.35206	0.783157	0.57954	0.644668	0.826514	0.608182	0.547501	0.935778
Zym	1.04679	0.688729	1.26448	0.840916	1.12597	1.03311	0.610317	0.68923	0.875698	0.609924	0.615945	0.784609
HKCA	1.0618	0.648998	1.2892	1.38305	0.209544	1.4074	0.362457	0.487576	0.715259	0.931853	1.06474	0.870045
Curdlan	1.18337	0.702193	1.11443	0.8663	1.5379	0.595803	0.527937	0.615268	0.96667	0.440379	0.343575	0.94992
Fig. 5e
	Wt																		2b KO
dZym	1.29352	0.842809	0.940824	0.922845	0.975746	1.17516	0.970497	0.878598	1.08567	0.862714	0.906785	1.14483	1.13251	0.864416	1.00307				1.01569	1.11763	1.07703	1.05846	0.841746	0.54158	1.01217	0.989963	1.22877	1.15973	1.09196	1.06678	0.929118	1.17413	1.34528
Zym	1.16267	1.09028	0.830037	0.917014	1.20902	0.860883	0.960626	0.969474	1.14155	1.26093	0.597523	0.994568	0.999653	0.893595	1.11218	1.29301	0.844274	0.862711	0.860542	0.995569	1.4326	0.952942	0.601901	0.898815	0.705787	0.749309	0.907884	1.36397	1.09483	1.13834	1.01783	0.989693	1.42588	0.979447	1.08395	1.17309
HKCA	1.57202	0.821683	0.719825	0.886476	1.11	0.584712	1.04153	1.26376	0.883942	0.932449	1.18361	1.09136	0.945025	0.994204	0.969413	1.24478	0.856505	0.898713	0.932819	0.949144	0.86394	1.63572	1.51642	1.23748	1.05269	0.947262	1.69835	2.45898	1.07946	1.28416	1.1419	1.15584	1.28897	1.16036	0.902926	1.24479
Curdlan	1.20677	0.986914	0.766548	1.03977	0.881463	1.00614	1.22603	0.88637	0.861906	0.818619	1.31947	0.958566	0.810121	1.23131					1.0817	1.21484	0.947298	1.02625	1.04278	0.78544	1.16534	0.854723	1.43076	1.39715	2.01919	0.917592	1.61351	1.32374
LPS	0.714857	0.686187	1.6129	0.986052	0.76098	1.47886	0.911626	0.848535	0.779906	0.876464	1.34363	0.923951	0.816992	0.826411	1.43265	1.1964	0.73969	1.06391	1.22466	0.83114	0.686476	0.562403	1.01777	1.05875	0.830426	1.1489	1.2204	0.792113	0.712163	1.02115	0.947215	0.784263	1.13354	0.985165	0.884245	1.77412
Fig. 5f
	Wt												2b KO
dZym	1.16127	0.986124	0.913798	0.938808	0.947608	1.06005	0.94508	1.04726	1.30069	0.82673	0.907108	0.965472	1.28794	1.08523	1.08361	1.2462	1.10118	0.899345	0.884161	1.01679	1.84432	1.90208	1.59823	1.18415
Zym	1.00997	1.38827	0.755551	0.846217	1.19127	0.874228	1.05607	0.878432	1.12357	1.05141	0.866936	0.958086	1.01273	1.01228	1.30805	1.04653	1.23537	0.910411	1.02563	1.23058	1.10914	1.24063	1.13578	1.61996
HKCA	1.48601	0.925157	0.710872	0.877966	1.07279	0.979394	1.01247	0.935344	1.15458	0.913648	0.972352	0.959421	1.1362	0.978664	1.14448	1.61487	1.48186	1.28839	1.76379	1.272	1.27476	1.57104	1.24947	1.38065
Curdlan	1.17027	1.00474	0.647561	1.17743	1.05847	1.07607	1.02801	0.837447	0.825135	1.19226	0.98261		1.11891	0.940089	0.864889	1.02173	1.10984	1.04731	1.01477	0.958108	1.12243	1.07146	1.19256
LPS	0.84894	1.15932	0.908981	1.08275	0.832774	1.18224	1.16195	0.82304	1.11125	1.02817	0.890283	0.970299	1.39126	0.997268	1.07029	0.900807	0.979252	1.14104	1.03803	1.06929	1.11039	1.31502	0.927256	1.00412
Fig. 5g
	Wt																		2b KO
dZym	1.11177	1.00028	0.960836	0.927111	1.03849	1.1004	0.945587	0.915528	0.84497	0.73247	1.42256	0.883136	1.00255	0.472206	1.64211	1.05246	0.954612	0.992928	1.27697	1.19271	1.30083	1.33628	1.06573	0.811609	0.9343	1.11539	1.26166	0.9817	0.784411	1.4058	1.52591	1.04929	1.09043	1.29856	1.21805	1.06524
Zym	1.13152	0.926595	0.984152	0.957731	1.17358	1.052	0.788354	0.986069	0.988256	0.622499	1.38924	0.762764	1.20431	0.947468	1.08546	1.04218	0.905975	1.05185	0.968946	1.14315	0.93026	1.15858	1.01849	0.886941	1.74973	1.2177	0.964191	1.45708	1.15578	1.11905	0.929215	0.903105	0.972163	0.983078	1.08883	1.13488
HKCA	1.19244	0.916442	0.963168	0.927947	0.841993	0.864092	0.960277	1.33364	0.815127	1.02347	1.1614	0.834093	1.05018	0.996487	1.11924	0.946429	1.0586	0.994975	0.939705	1.00241	0.877186	1.00635	1.35525	1.42273	1.77891	1.42273	1.40981	1.72828	1.28132	0.853651	0.877351	1.13497	0.970986	1.20661	1.21263	1.12812
Curdlan	1.08224	1.04914	0.911331	0.95729	1.03195	1.0385	0.952636	0.976911	0.875047	0.913125	1.21183	1.11205	0.802657	1.08529					1.00299	1.29094	0.977718	1.21462	1.0962	1.13138	1.69069	1.19248	1.3062	1.62261	1.40207	1.4919	1.65416	1.43319
LPS	1.08664	0.924231	1.03379	0.95534	1.11979	0.935186	0.923788	1.02124	1.00625	0.915439	1.07831	0.672816	0.948909	1.06726	1.31101	0.986243	0.881624	1.13213	0.919876	1.32641	0.732597	1.74716	0.953528	1.1042	2.02287	0.987345	0.929569	0.938416	1.00457	0.931659	0.604523	1.31104	0.70801	0.946354	1.07111	1.11032
Fig. 5h
	Wt															2b KO
dZym	1.6386	0.77734	0.888769	0.695291	0.998969	1.17181	0.481677	1.34754	0.826642	1.35261	0.820745	1.40975	0.705083	0.769423	1.11574	0.909941	1.36711	1.03864	1.6932	0.799054	0.425396	1.54028	1.16873	0.923965	0.586383	0.419552	1.55002	1.61996	1.36517	1.01336
Zym	1.19247	0.917452	0.895324	0.994749	1.31451	1.08169	0.578663	1.02513	0.98972	1.05832	0.951956	1.10495	1.03788	0.853969	1.00321	0.996931	1.03737	0.863361	1.23311	0.837692	0.712748	1.96576	1.37699	0.836192	0.658138	0.769903	1.12321	1.2264	1.10074	1.58431
HKCA	1.81171	0.75318	0.783302	0.651813	1.10681	1.12103	0.413591	1.35857	0.95551	1.26157	0.782916	1.17565	0.906337	0.953207	0.964805	0.721038	0.830583	0.786444	1.66878	1.13894	0.920325	2.391	1.55778	0.938168	0.597573	0.702095	1.26981	1.55617	1.24579	1.37653
Curdlan	1.17495	0.8233	0.936409	1.06534	1.26247	1.11357	0.476938	1.14702	0.768231	1.30653	0.925242					0.869576	1.05955	0.664568	1.23902	1.01536	1.06701	1.63331	1.43915	0.720295	0.780171	0.845136
LPS	1.0663	0.803573	1.13651	0.99361	1.32496	0.321505	1.14784	1.20569	1.01184	0.941978	1.04618	1.02578	0.958104	0.820493	1.19562	1.19861	1.00299	0.863408	0.770221	1.35718	1.32232	1.35359	1.30131	1.18556	1.09196	1.34155	1.01969	1.21947	0.887086	0.942773
	1				1
Fig. 5i
	Wt								2b KO
dZym	0.988648	1.28327	1.02098	0.707093	1.12918	0.810157	1.01769	1.04297	1.27057	1.32569	1.1516	1.70285	1.09236	1.12868	2.10008	1.38742
dZym + AB	0.357065	0.505249	0.424664	0.316401	0.37077	0.398986	0.432674	0.441491	0.495145	0.531294	0.444141	0.670884	0.435502	0.361418	0.542525	0.328755
HKCA	1.07934	1.24097	1.00958	0.670104	0.846334	1.01757	1.12417	1.01192	1.31515	1.43234	1.26851	1.87768	1.0589	0.86583	1.69067	1.11858
HKCA + AB	0.288323	0.323172	0.253546	0.166348	0.280658	0.335557	0.441795	0.423775	0.401306	0.41033	0.410705	0.638223	0.476503	0.344658	0.482283	0.347156

## Sheet: Fig. 6
Fig. 6b
time [min]	Wt H2O		Wt MOI 1		KO H2O		KO MOI 1				time [min]	Wt H2O		Wt MOI 5		KO H2O		KO MOI 5
0	532	520	495	491	628	717	575	609			0	595	670	836	809	689	755	758	665
2.5	506	609	665	668	628	736	898	733			2.5	600	671	1276	1131	679	780	1133	1264
5	495	575	973	861	653	685	1097	1101			5	677	680	2143	2060	653	809	2176	2302
7.5	501	606	1304	1103	643	733	1550	1488			7.5	691	697	3108	2970	689	741	3385	3542
10	493	607	1625	1361	696	675	2046	1756			10	633	676	4135	4141	646	758	4508	4818
12.5	519	577	1978	1828	691	685	2360	1999			12.5	651	669	5270	5403	722	744	5649	5963
15	485	554	2231	1920	668	690	2787	2802			15	626	700	6058	6301	685	663	6949	7367
17.5	481	600	2814	2559	689	685	3513	3230			17.5	647	619	7563	7737	748	739	8585	8682
20	509	508	3172	2809	678	771	4130	3536			20	622	672	8423	8817	729	676	10240	9556
22.5	434	564	3961	3684	662	641	4973	3961			22.5	581	646	9787	10649	655	661	11458	11442
25	456	499	4436	3978	621	653	5425	4280			25	675	646	10454	11304	674	673	12463	12829
27.5	394	471	5363	4624	635	682	6267	5136			27.5	614	626	11515	12767	684	608	15324	13637
30	427	494	5606	5277	662	597	7147	5800			30	650	641	12673	13333	746	619	16461	14996
32.5	395	481	5732	5646	641	660	7601	6611			32.5	582	578	13955	14070	694	679	17487	15968
35	414	483	5974	6142	636	635	8222	7396			35	555	564	14795	15259	710	643	18739	16782
37.5	397	457	6441	6753	667	590	8730	8354			37.5	554	537	14695	15494	726	640	20448	18053
40	380	427	6606	7136	639	622	9082	8255			40	580	517	14405	16099	733	718	20963	19274
42.5	359	435	6696	7370	655	641	9261	9299			42.5	578	614	14514	16273	726	688	21622	19385
45	367	439	6818	7668	720	599	9669	9092			45	599	596	15003	15880	776	689	20980	19502
47.5	373	414	7146	7633	695	656	9256	9199			47.5	639	565	14820	15722	735	646	20959	19547
50	393	425	6704	7623	635	605	9962	9236			50	588	563	14738	15736	799	669	20636	19122
52.5	363	499	6903	8002	657	556	10029	9181			52.5	619	546	14849	15533	747	642	20119	19013
55	396	412	6986	7605	667	570	10393	9420			55	598	576	14696	15090	762	689	19470	18392
57.5	417	485	7191	8325	689	602	9913	9426			57.5	613	659	13961	14610	738	683	19052	18827
60	386	456	7113	7974	599	569	9957	9317			60	546	604	13907	14378	818	722	18810	18886
62.5	366	446	6847	7820	597	622	9865	9621			62.5	559	575	13116	14041	826	714	18005	18376
65	395	443	6785	7685	604	653	10038	9425			65	551	592	12871	13491	786	700	17744	18068
67.5	372	503	6357	7412	606	539	9503	8992			67.5	591	553	12549	13215	784	713	17005	17423
70	357	407	6583	7455	629	611	9195	8852			70	620	606	12237	13037	800	726	16261	17509
72.5	356	429	6384	7325	586	600	9283	8703			72.5	551	552	11837	12491	773	725	16170	16469
75	344	424	6266	7114	577	589	8994	8707			75	570	544	11668	12553	826	685	15370	15964
77.5	383	443	6254	6853	510	586	8912	8467			77.5	510	587	11137	12147	762	769	15165	15597
80	357	414	6066	6885	573	565	8919	8343			80	546	587	10953	11892	769	703	14548	15168
82.5	369	385	6092	6865	550	533	8863	8214			82.5	503	581	10463	11995	741	658	14418	15506
85	343	398	6157	6651	528	560	8182	7982			85	475	525	10229	11287	734	655	14145	15385
87.5	384	380	6285	6155	574	550	8603	7832			87.5	538	504	9735	10960	683	623	14160	14947
90	326	360	6003	6221	546	514	8375	7785			90	563	519	9775	10582	663	640	14120	15235
Fig. 6c
	Wt							2b KO
MOI 0.5	0.872739	1.00375	1.12351	1.14992	0.916215	0.83767	1.09619	1.2104	1.26886	1.39364	1.08772	1.20243	1.95657
MOI 1	0.899914	0.949551	1.15054	1.19077	1.08072	0.869818	0.85869	1.16557	1.28635	1.52715	1.09139	1.11567	1.85043
MOI 5	0.868247	1.03412	1.09763	1.14896	1.04411	0.878388	0.928548	1.1466	1.26425	1.43912	1.11051	1.17365	1.73351
MOI 10	0.831266	1.08299	1.08574	1.23747	0.961187	0.907803	0.893543	1.12062	1.23075	1.4345	1.06938	1.10124	1.58298
Fig. 6d
	Wt						2b KO
MOI 0.5	1.37651	0.829458	0.794034	0.818012	0.495933	1.68606	0.78088	0.9321	0.95104	1.16728	1.07454	1.62364
MOI 1	0.968131	1.30346	0.728412	1.18346	0.582449	1.23409	0.680463	0.717854	1.00653	0.865133	1.07259	1.16646
MOI 5	0.831801	1.38557	0.782629	1.18847	0.74719	1.06434	0.720876	0.625919	0.95608	0.724408	0.765259	0.873604
MOI 10	1.11197	1.16688	0.721142	0.983681	0.879194	1.13713	0.730499	0.828052	2,13450318*	0.529745	0.805129	0.817527			* excluded as outlier
Fig. 6e
	Wt							2b KO
MOI 0.5	1.08565	1.03831	0.87604	1.14975	0.977881	0.930604	0.941768	1.08348	1.35875	1.71421	1.50208	1.4309	1.42349	1.18291
MOI 1	0.851924	1.19328	0.954796	0.981074	0.870632	1.02797	1.12033	1.11935	1.3275	1.6554	1.2603	1.24945	1.15	1.18075
MOI 5	1.05098	1.13384	0.815184	1.10105	0.782303	1.18578	0.930866	1.07346	1.25678	1.41994	1.50486	1.34097	1.48793	1.43355
MOI 10	0.790462	1.22061	0.988929	1.08777	0.920414	1.11148	0.880332	1.1572	1.39519	1.86808	1.15365	1.00384	1.30391	1.08825
LPS	0.950936	1.09083	0.958236	1.07576	0.962107	0.953316	1.00882	1.17877	1.19297	1.06721	1.21215	0.950643	1.35123	0.68089
Fig. 6f
	Wt							2b KO
MOI 0.5	0.777564	1.24093	0.981509	1.03144	0.951496	1.12085	0.896214	1.1076	1.45347	1.65333	1.32885	1.45748	1.51394	1.31293
MOI 1	0.763598	1.26884	0.967565	0.950866	0.99513	1.09941	0.954594	1.31149	1.37951	1.42521	1.33086	1.76926	1.53721	1.49762
MOI 5	0.638536	1.30098	1.06048	1.10788	0.852234	1.096	0.943881	1.11217	1.45535	1.87285	1.35935	1.49064	1.43554	1.56898
MOI 10	0.596314	1.29384	1.10984	1.1979	0.812389	1.01955	0.970159	1.1386	1.51092	1.76923	1.4621	1.55629	1.28845	1.28175
LPS	0.791846	1.13054	1.07761	0.952079	0.872336	1.13155	1.04404	1.28346	1.23668	1.06553	1.08189	1.17534	1.25985	1.03265
Fig. 6g
	Wt							2b KO
MOI 0.5	0.696318	1.35659	0.947089	1.08494	0.983068	1.04055	0.891438	1.02523	1.18305	0.949471	1.27623	1.40562	0.905699	1.35394
MOI 1	0.603576	1.47856	0.917865	0.991871	1.09102	0.984213	0.932897	0.998018	1.12909	1.11217	1.28183	1.43461	0.873506	1.1541
MOI 5	0.591755	1.36446	1.04379	1.06832	0.81986	1.09904	1.01278	1.08299	1.26215	1.40427	1.78147	2.00123	1.3159	1.60414
MOI 10	0.6254	1.41536	0.95924	1.19308	0.85894	1.16065	0.787335	0.916355	1.15342	1.38809	1.91294	2.15803	1.31637	1.6987
LPS	0.97106	1.25728	0.771654	1.31265	0.807743	0.919463	0.960142	0.885364	1.01357	0.859616	1.14698	1.15296	1.50851	0.832164
Fig. 6h
	Wt							2b KO
MOI 0.5	0.7201	1.27677	1.00313	1.02833	1.00561	1.14576	0.82031	0.957119	1.13229	0.841568	1.19483	0.902037	1.12635	1.14872
MOI 1	0.65165	1.32706	1.0213	1.05052	0.915098	1.16145	0.872938	0.926635	1.17912	0.759382	1.13918	1.20081	1.1841	1.08706
MOI 5	0.623832	1.30787	1.0683	1.00046	0.801198	1.32375	0.87459	1.07136	1.08767	0.76859	1.51293	1.55872	1.64108	1.63792
MOI 10	0.572178	1.41301	1.01482	1.10083	0.884595	1.16051	0.854056	1.07223	1.11483	0.968515	0.792668	0.672328	1.01739	1.09802
LPS	0.915961	1.10627	0.977774	1.31265	0.807743	0.919463	0.960142	1.06149	1.00892	0.582565	1.14698	1.15296	1.50851	0.832164
Fig. 6i
	Wt						2b
MOI 0.5	0.712786	0.846048	1.44117	0.940334	0.943005	1.11666	0.885593	0.757877	0.701899	0.738895	0.729574	0.631198
MOI 1	0.766019	0.72736	1.50662	0.971202	0.947938	1.08086	0.665535	0.593558	0.543599	0.66778	0.698344	0.616532
MOI 5	0.708225	0.843752	1.44802	0.991511	0.99263	1.01586	0.708644	0.614375	0.536047	0.843283	0.790312	0.447922
MOI 10	0.56591	0.951778	1.48231	1.06769	0.912652	1.01965	0.775895	0.438345	0.476924	0.764592	0.650478	0.662575
Fig. 6j
	Wt						2b
MOI 0.5	0.836552	0.815741	1.34771	0.9251	0.744125	1.33077	0.55957	0.53441	0.466286	0.564485	0.775815	0.549401
MOI 1	0.933384	0.976423	1.09019	0.814218	0.677161	1.50862	0.359168	0.44407	0.565694	0.531004	0.603752	0.312535
MOI 5	0.94806	1.14297	0.908969	0.558997	0.529332	1.91167	0.455604	0.459378	0.445528	0.407122	0.516779	0.183321
MOI 10	0.973635	1.01629	1.01007	0.49606	0.469144	2.0348	0.462939	0.414039	0.298212	0.392952	0.379886	0.240962
Fig. 6k
	Wt						2b
MOI 0.5	0.753724	0.790224	1.45605	0.895981	1.03844	1.06558	0.719138	0.7356	0.59421	0.457928	0.594572	0.345232
MOI 1	0.778542	0.894297	1.32716	0.939721	1.06829	0.991993	0.566924	0.721871	0.957729	0.479826	0.397684	0.323615
MOI 5	0.717029	0.799037	1.48393	1.06304	1.01742	0.919534	0.651658	0.55219	0.462319	0.41761	0.362479	0.273084
MOI 10	0.701904	1.02498	1.27312	1.17474	0.962046	0.863211	0.490983	0.394964	0.552654	0.292478	0.254571	0.261671
Fig. 6l						Fig. 6m
Wt MOI 5	KO MOI 5	Wt MOI 5 AB	KO MOI 5 AB			Wt MOI 1	KO MOI 1	Wt MOI 1 AB	KO MOI1 AB
0.962914	1.08416	0.665905	0.476723			0.916189	0.922106	1.12608	1.63143
1.01262	1.23156	0.439806	0.346441			0.823334	0.764195	0.748866	0.596174
1.02446	1.3658	0.407173	0.558181			1.26048	1.08847	1.08087	1.15543
1.08792	0.901051	0.580207	0.46112			0.897725	1.40792	1.25697	1.78753
0.944255	1.39121	0.565892	0.523222			1.20893	1.53677	1.32848	1.67644
0.96782	1.11548	0.574444	0.555723			0.89335	1.90112	1.27311	1.90668
1	1.19762	0.600119	0.6337			0.757287	1.38069	1.3544	1.04926
						0.931626	1.01809	1.3544	1.06209
						1.31109	1.52946	1.56656	1.47182
						0.934502	1.39001
						0.968301	1.4754
						1.0972	1.18622
						1.11442	1.16502
						1.02061	1.67791
						0.864966	1.39572
Fig. 6n						Fig. 6o
Wt MOI 1	KO MOI 1	Wt MOI 1 AB	KO MOI1 AB			Wt MOI 1	KO MOI 1	Wt MOI 1 AB	KO MOI1 AB
1.35494	1.18647	1.21377	1.40016			1.03044	1.45248	0.73935	0.982656
0.627218	0,41839468*	0.818753	0,39127951*			0.665138	0,56968822*	0.722268	0,38632794*
1.01784	1.24643	1.2313	1.09697			1.30442	1.31924	0.806852	0.804306
0.860999	1.67362	1.00149	1.40293			1.00782	1.58516	0.878007	1.28333
0.779708	1.2141	0.785316	1.06771			1.05899	1.1588	0.601771	0.621141
1.35929	2.23756	1.31393	1.69686			0.933189	1.86885	0.960596	1.31211
0.848793	1.61845	0.561503	1.18683
1.04845	1.13337	0.709216	0.956042
1.10276	1.21554	0.752743	1.02599
	* excluded as outlier due to very low cytokine response with all cytokines						* excluded as outlier due to very low cytokine response with all cytokines, same animal as in Fig. 6n

## Sheet: Fig. 7
Fig. 7b
	killing			phagocytosis
	Wt	2b KO		Wt	2b KO
	33.8384	51.5152		0.723077	0.705263
	58.2746	67.7817		1.09524	0.871429
	57.9225	73.2394		0.844311	0.555556
	61.2676	68.3099		1.01859	0.915888
	40.9247	65.1826		0.917051	0.889952
	35.274	56.8493		1.06075	0.829384
	32.3059	48.7443
Fig. 7c
	killing			phagocytosis
	Wt	2b KO		Wt	2b KO
	50.9881	56.3241		0.835616	0.855204
	56.1265	61.6601		0.754167	0.85614
	42.4901	56.5217		0.782051	0.832797
	28.3673	58.7755		0.939394	1.05
	45.9812	68.1628		0.903226	0.829114
	40.8142	60.5428		0.811828	0.951872
	38.1002	53.1315

## Sheet: Suppl. Fig. 3
Suppl. Fig. 3h
	siCo	si2a		siCo	si2b
	0.98	0.1		1	0.24
	1.5	0.17		1.45	0.28
	0.87	0.12		0.7	0.27
	0.6	0.17		0.65	0.26
	1.05	0.16		1.2	0.29

## Sheet: Suppl. Fig. 5
Suppl. Fig. 5a
	Wt						2b KO
dZym	1.80612	0.684476	0.509408	0.974009	1.06078	0.965211	3.05296	2.19469	4.17895	2.7284	2.07847	2.94902
Zym	1.46655	0.772512	0.76094	1.11491	1.0562	0.828886	1.85873	1.44227	1.90242	1.55133	1.41058	2.04304
HKCA	1.47155	0.783334	0.745116	0.975979	0.996535	1.02749	2.69682	2.33848	4.27226	2.87643	1.80426	2.49673
Curdlan	2.24702	0.428146	0.324829	1.01953	0.855897	1.12458	5.12216	2.31883	2.45037	1.7333	1.4107	1.88142
Suppl. Fig. 5b
	Wt						2b KO
dZym	1.32895	0.863319	0.807732	0.875971	1.71	0.414026	0.879332	1.42312	0.614629	0.600858	0.295288	0.300217
Zym	1.15213	0.717153	1.13072	1.10551	1.08262	0.811872	0.924782	1.12185	0.588051	0.880472	0.805373	0.924465
HKCA	1.42095	0.280268	1.29878	1.32789	1.09296	0.579149	0.265954	0.576116	0.183524	0.692857	0.411509	0.535968
Curdlan	1.31214	0.850597	0.837261	0.999277	1.51836	0.482368	0.919108	1.66445	0.974395	0.851551	0.53375	0.633184
Suppl. Fig. 5c
	Wt						2b KO
dZym	0.900861	0.873384	1.22576	0.841361	1.12049	1.03815	0.901302	0.773009	0.509018	0.861035	0.567034	0.334767
Zym	0.900308	0.890893	1.2088	0.92634	1.1285	0.945164	0.908145	0.775647	0.576746	0.796174	0.812714	0.616336
HKCA	0.798362	1.02929	1.17235	0.571821	1.05555	1.37263	0.961503	0.801541	0.736295	0.920021	0.935277	0.400126
Curdlan	0.861403	1.09736	1.04123	1.28932	0.99645	0.714233	1.07609	0.992459	0.90856	0.789885	0.913174	0.806199
LPS	0.964294	0.896259	1.13945	0.807525	0.956403	1.23607	0.766622	0.700492	0.673168	0.882299	0.904016	0.836089
Suppl. Fig. 5d
	Wt						2b KO
dZym	1.2172	0.560813	1.22199	0.832758	1.23047	0.936768	1.12262	1.34794	0.409986	0.639441	0.451503	0.246952
Zym	0.74875	0.93021	1.32104	0.949384	0.939209	1.11141	0.831402	0.770964	0.652844	0.695512	0.741959	0.773883
HKCA	0.698909	0.931168	1.36992	0.687815	1.09802	1.21417	0.791714	0.646501	0.614286	0.741323	0.760987	0.461586
Curdlan	0.806284	1.05101	1.14271	0.71458	0.916391	1.36903	0.83473	0.639447	0.651817	0.563254	0.558471	0.528519
LPS	0.946519	0.851964	1.20152	0.867932	0.915287	1.21678	0.513864	0.811606	0.652854	0.788282	0.75961	0.832433
Suppl. Fig. 5e
	Wt						2b KO
dZym	0.606727	0.577973	1.8153	0.888273	1.34668	0.765045	0.725917	1.05693	0.402396	1.15565	0.968835	1.04462
Zym	0.712662	1.05939	1.22795	0.738521	1.15934	1.10214	1.2706	1.3799	0.925935	0.712668	0.885803	1.07372
HKCA	0.876943	1.08631	1.03675	0.858641	0.67367	1.46769	0.871672	0.812911	0.843711	0.553971	0.653617	0.900575
Curdlan	0.831437	1.16856	* 2,03479582	0.863397	1.1366	* 5,57638258296966	0.679859	1.45544	0.624105	1.72976	1.35634	1.48035		* excluded as outlier
LPS	0.71445	0.977133	1.30842	0.960003	1.16	0.879999	1.06609	0.973266	0.799375	1.66975	2.31038	1.35532
Suppl. Fig. 5f
	Wt			2b KO
H2O	15.2358	27.3286	44.695	28.5857	19.3413	14.0449
dZym	21.3609	31.6487	34.2957	33.1298	38.9777	29.2504
Zym	1338.62	1510.78	1430.89	1534.85	885.26	1327.9
HKCA	17.6876	24.204	51.087	74.4384	90.2793	34.4952
Curdlan	531.759	570.117	466.91	376.874	103.933	440.536
LPS	6727.29	5458.65	4669.87	4096.04	2410.42	4653.84
Suppl. Fig. 5g
Wt dZym	KO dZym	Wt dZym AB	KO dZym AB	Wt HKCA	KO HKCA	Wt HKCA AB	KO HKCA AB
1.80612	3.05296	0.483932	0.290955	1.47155	2.69682	1.47414	1.81235
0.684476	2.19469	0.245819	0.355434	0.783334	2.33848	1.03057	1.69921
0.509408	4.17895	0.188352	1.10855	0.745116	4.27226	0.815684	2.26055
0.974009	2.7284	0.622504	0.864193	0.975979	2.87643	0.604841	1.37245
1.06078	2.07847	1.05996	0.904103	0.996535	1.80426	0.973616	1.33294
0.965211	2.94902	0.688977	1.91043	1.02749	2.49673	0.813657	1.39794
0.969939	3.49269	0	0.567873
0.874129	5.29802	0	2.02246
1.15593	5.19759	0.0137368	1.92597
Suppl. Fig. 5h
Wt dZym	KO dZym	Wt dZym AB	KO dZym AB	Wt HKCA	KO HKCA	Wt HKCA AB	KO HKCA AB
0.84938	0.986938	0.911404	0.85392	0.805738	1.63001	0.82881	1.00727
0.895173	0.986938	0.740809	0.556775	0.95546	1.26261	0.854695	0.676612
1.25545	0.965472	1.05483	0.614876	1.2388	3,94508436*	0.958163	0.790476		* excluded as outlier
0.865394	1.21791	0.955596	1.23197	0.815971	0.957239	0.454674	1.10995
1.03705	1.61836	1.11899	1.55462	1.08389	1.88633	0.693404	1.0118
1.09756	1.55462	1.03964	1.15698	1.10014	1.27988	0.764902	0.945936
				0.934132	0.746448	0.422927	0.42566
				1.11586	0.273632	0.459074	0.149651
				0.950012	0.815409	0.520326	0.453425
Suppl. Fig. 5i
Wt dZym	KO dZym	Wt dZym AB	KO dZym AB	Wt HKCA	KO HKCA	Wt HKCA AB	KO HKCA AB
1.45955	1.82369	0.451848	1.3409	0.755145	1.19987	0.302283	0.886009
0.757189	0.441791	1.2296	0.863025	0.920424	0.857417	0.470972	1.11175
0.783262	0.543334	0.441066	0.761705	1.32443	0.614811	0.503975	0.794795
0.703005	1.8634	0.669264	1.16891	0.980574	0.946407	0.90202	1.37056
0.932976	1.43166	0.621292	1.04267	1.0273	1.24076	0.963397	1.05116
1.36402	0.413421	1.02263	1.74439	0.992129	1.53025	1.09372	0.837943
0.863601	1.23713	1.26405	1.19739
1.12023	1.3539	1.62155	0.986743
1.01617	1.62155	1.16487	0.800792
Suppl. Fig. 5j
Wt dZym	KO dZym	Wt dZym AB	KO dZym AB	Wt HKCA	KO HKCA	Wt HKCA AB	KO HKCA AB
1.03442	1.34992	1.27665	1.48575	0.942371	1.08718	0.844317	0.856239
0.924018	0.826995	1.32524	0.619738	0.79185	0.596485	0.780453	0.483
1.04156	1.58328	1.44253	0.802182	1.26578	1.34909	0.92978	0.708705
0.752499	1.28698	0.735634	0.72441	0.76187	1.5716	0.458462	0.670137
1.09728	1.29897	0.79199	0.831675	0.731225	1.28259	0.448465	0.751648
1.15022	1.12665	0.900156	0.674098	1.5069	1.9544	0.710832	1.1244
0.863601	1.23713	1.26405	1.19739	0.980574	0.946407	0.90202	1.37056
1.12023	1.3539	1.62155	0.986743	1.0273	1.24076	0.963397	1.05116
1.01617	1.62155	1.16487	0.800792	0.992129	1.53025	1.09372	0.837943

## Sheet: Suppl. Fig. 6
Suppl. Fig. 6d
	dZym									HKCA						LPS
DMSO	1	1	1	1	1	1	1	1	1	1	1	1	1	1	1	1	1	1	1	1	1	1	1
InX	0.100162	0.197314	0.299193	0.595358	0.842015	0.730649	0.624594	0.696858	1.25761	0.724557	1.05454	1.25912	0.755023	0.151968	0.227924	0.758011	1.2522	1.24049	0.986813	0.875854	0.636814	0.827681	1.14482
DAPT	0.228797	0.499671	0.582357	0.413354	0.615648	0.594709	1.01347	0.594709	1.01347	0.509433	0.566081	0.808988	0.187892			0.653874	0.823582	1.04648	0.759111	0.585062	0.649062	0.700105	0.944745
Suppl. Fig. 6e
	dZym						HKCA						LPS
DMSO	1	1	1	1	1	1	1	1	1	1	1	1	1	1	1	1	1	1	1	1
InX	1.26675	1.01725	1.06837	0.844093	0.960837	1.4006	0.838487	1.29727	0.96494	0.81267	1.045	0.84243	0.83868	0.970755	0.848208	0.975648	1.19705	1.33006	1.4248	1.54663
DAPT	1.17209	1.026	1.09337	1.06259	0.849184	1.38487	0.826346	1.32355	1.25928	1.33006	1.4248	1.54663	1.66588	1.93654	1.48378	1.48565	1.52929	2.02106	2.21709	2.27495
Suppl. Fig. 6f
	dZym									HKCA									LPS
DMSO	1	1	1	1	1	1	1	1	1	1	1	1	1	1	1	1	1	1	1	1	1	1	1	1	1	1
InX	1.51924	2.04739	1.19903	2.02519	0.842919	1.43052	1.12797	1.15027	2.08864	1.45126	1.066	1.05578	1.40247	0.904	1.14544	1.17901	1.07502	1.27381	0.856216	0.728716	1.82054	0.979759	0.962476	0.927786	1.42224	1.27226
DAPT	1.65673	1.05123	2.09062	0.688734	0.739103	1.03279	0.730008	1.63025		0.952899	1.07819	1.3522	0.798142	1.16574	0.944011	1.37378	1.12036		0.774824	0.735175	1.5609	1.76467	0.809102	1.28877	1.47106	1.2882
Suppl. Fig. 6g
	dZym									HKCA									LPS
DMSO	1	1	1	1	1	1	1	1	1	1	1	1	1	1	1	1	1	1	1	1	1	1	1	1	1	1
InX	0.887157	1.01242	0.636587	0.876615	2.04739	1.19903	1.01036	0.844401	0.912952	0.846579	0.889611	0.684378	0.802641	1.066	1.05578	0.758997	1.24083	0.680056	1.04648	0.71936	1.02074	0.856216	0.728716	1.229	0.861508	1.00934
DAPT	1.02197	0.560867	0.701604	1.65673	1.05123	0.956783	0.816005	0.879616		0.728947	0.885743	0.973551	0.952899	1.07819	0.75652	1.38592	0.839195		1.50168	1.22921	1.3445	0.774824	0.735175	1.52904	1.04667	1.08484
Suppl. Fig. 6h
	MOI 1						MOI 5						MOI 10
DMSO	1	1	1	1	1	1	1	1	1	1	1	1	1	1	1	1	1	1
InX	0.767458	0.812304	1.00686	1.06883	0.847618	1.00154	1.02072	0.95844	1.05496	0.895575	0.847923	1.14028	1.03785	1.02061	0.998148	1.69816	1.01357	1.2662
DAPT	0.923722	1.04183	1.08211	1.18964	1.31282	1.08308	1.05326	1.01112	0.987596	0.488643	0.717171	0.933685	1.06375	1.17383	1.0202	1.70219	1.45949	1.19125
Suppl. Fig. 6i						Suppl. Fig. 5j
	MOI 1						MOI 1
	DMSO	InX	DAPT				DMSO	InX	DAPT
	1	0.684202	0.533391				1	0.612502	0.569756
	1	1.0025	1.21208				1	0.988336	1.15853
	1	0.863951	0.864389				1	0.860836	0.743648
	1	0.600869	0.645582				1	0.964739	0.896823
	1	0.877102	1.22936				1	1.06652	1.09964
	1	1.30227	1.11432				1	1.10151	1.21624
	1	2.23423	1.83004				1	0.692489	0.931449
	1	1.31737	1.07874				1	0.728152	1.08302
	1	1.23559	0.987735				1	0.825184	0.911664
	1	0.879614	0.818032
	1	0.758211	1.04545
	1	1.02585	1.55554

## Sheet: Suppl. Fig. 7
Suppl. Fig. 7d
	Wt									2aKO
dZym	1.11786	0.756808	1.12533	1.02657	0.60364	1.36979	0.995282	0.711732	1.29299	0.947628	0.757929	1.04394	0.202073	0.571778	1.04679	0.0397944	0.0321251	0.17226
Zym	1.112	0.820822	1.06717	0.958966	0.790834	1.2502	0.98688	0.867562	1.14556	0.890443	0.820761	0.91145	0.470642	0.53982	0.947702	0.368327	0.582979	0.504643
HKCA	1.29427	0.612489	1.09324	0.76667	not reacted	1.23333	0.605686	not reacted	1.39431	0.912868	0.876217	1.15349	0.121729	0.180179	1.31558	0	0	0.00810317
Curdlan	0.997746	0.724877	1.27738	1.15944	0.149565	1.69099	0.846355	0.930574	1.22307	0.77676	0.772177	0.669743	0.536017	0.502079	0.941356	0.240093	0.364722	0.272516

## Sheet: Suppl. Fig. 8
Suppl. Fig. 8a
	Wt							2bKO
MOI 0.5	0.877884	1.04739	1.07473	1.29819	0.476161	0.895053	1.3306	1.23326	1.23648	1.02403	1.00399	0.907893	1.23038	1.30678
MOI 10	0.878344	1.12393	0.997727	1.22757	0.443788	1.08447	1.24417	1.02846	1.17776	1.32848	0.776295	0.892877	0.645687	0.98325
MOI 5	0.884189	1.11444	1.00137	1.30656	0.626248	0.865231	1.20196	1.16043	1.09635	1.21714	0.964535	0.970231	0.726701	1.08602
MOI 10	0.867553	1.02378	1.10867	1.11883	0.788099	0.940879	1.1522	1.15313	1.20209	1.23085	0.987723	1.01758	0.930917	1.11394
Suppl. Fig. 8b
	Wt						2b KO
MOI 1	1.36613	1.29542	0.33845	1.00781	1.19009	0.802098	0.967736	0.315522	1.16721	1.13477	1.21148	1.37485
MOI 5	1.07188	1.01769	0.910432	1.14492	1.02818	0.826907	1.14762	0.835436	1.06438	0.807112	0.778462	0.845397
MOI 10	0.842388	1.23632	0.921291	0.861271	1.19276	0.945974	0.961707	0.689013	1.09798	0.81476	0.830678	1.09192
Suppl. Fig. 8c
	Wt						2bKO
MOI 0.5	1.23226	1.09389	0.673848	1.22064	0.762082	1.01728	0.67037	1.08507	0.88968	1.1104	0.772907	0.873145
MOI 10	0.829147	0.938027	1.23283	1.1014	0.794624	1.10398	0.629636	1.08078	1.33599	1.78873	1.19512	1.69547
MOI 5	0.803417	1.05331	1.14327	1.12598	0.781899	1.09212	1.04281	1.14622	1.39398	1.7759	1.31158	0.878024
MOI 10	0.847267	0.889324	1.26341	1.15104	0.734388	1.11458	2.09756	1.33585	0.989369	2.27134	0.853736	2.17606
Suppl. Fig. 8d
	Wt						2bKO
MOI 0.5	0.924863	0.704064	1.37107	1.292	0.521891	1.18611	0.92665	1.57208	1.16903	0.687144	0.665379	0.457083
MOI 10	1.00848	0.716716	1.27481	1.1589	0.650683	1.19041	0.676366	1.51498	1.12627	0.743192	0.954313	0.560078
MOI 5	1.04119	0.702968	1.25584	1.07778	0.788488	1.13373	1.27888	0.937503	0.776535	0.949111	1.28771	0.651509
MOI 10	1.0921	0.93823	0.969667	1.17876	0.754289	1.06695	1.18905	0.59053	0.510273	0.84005	1.20694	0.623568
Suppl. Fig. 8e
MOI 5				MOI 10
Wt H2O	KO H2O	Wt AB	KO AB	Wt H2O	KO H2O	Wt AB	KO AB
1.12059	0.860171	1.20425	0.94288	0.982261	0.923471	0.808256	0.583786
1.0049	0.915224	0.985186	0.933521	1.31574	0.90437	1.00971	0.821358
0.874507	0.812955	0.859243	0.964804	0.701997	0.833029	0.653298	0.911537
0.899708	0.999357	0.84021	0.716344	1.04846	0.679194	1.06824	0.635564
1.19253	0.853526	1.14913	0.770834	1.07321	0.712218	1.05313	0.524734
0.907764	0.951263	0.826408	0.846608	0.878327	1.1267	0.974126	1.0239
0.948227	1.33987	1.14585	1.02661	1.19135	0.771369	1.09386	0.277507
0.990737	1.30227	0.905885	0.801696	1.04145	0.752561	0.632801	0.855409
1.06104	1.44791	0.94826	1.21471	0.853606	0.808294	0.361069	0.785212
Suppl. Fig. 8f
MOI 10
Wt H2O	KO H2O	Wt AB	KO AB
0.865297	1.20264	0.338206	0.47448
1.00851	1.22568	0.357156	0.429629
1.12619	1.72941	0.47655	0.466228
0.705259	1.08739	0.565086	0.706617
1.11211	1.37478	0.647904	0.944311
1.18264	1.26739	0.712061	0.628378
1.19795	1.51084	0.64488	1.02263
0.683401	0.861781	0.463307	0.550577
1.11865	2.60816	0.795165	1.33267
0.847267	2.09756
0.889324	1.33585
1.26341	0.989369
1.15104	2.27134
0.734388	0.853736
1.11458	2.17606

[truncated: 5 more sheets: Suppl. Fig. 9, Suppl. Fig. 11, Suppl. Fig. 12, Suppl. Fig. 13, Suppl. Fig. 14]
